# Supplementary material for: In Vitro Evaluation of the Antibacterial Activity of the Peptide Fractions Extracted from the Hemolymph of Hermetia illucens (Diptera: Stratiomyidae)
Source: Insects. 2023 May 15;14(5):464. doi: 10.3390/insects14050464 (PMC10231096; doi:10.3390/insects14050464)
Supplement: Supplementary file 1 [file insects-14-00464-s001.zip]

Archive with 2 entries (2 files):
- insects-2307428_Supplementary/insects-2307428_Figure S1.tif
- insects-2307428_Supplementary/insects-2307428_Supplementary Table.xlsx
