# Supplementary material for: In Vitro Evaluation of the Antibacterial Activity of the Peptide Fractions Extracted from the Hemolymph of Hermetia illucens (Diptera: Stratiomyidae)
Source: Insects. 2023 May 15;14(5):464. doi: 10.3390/insects14050464 (PMC10231096; doi:10.3390/insects14050464)
Supplement: Supplementary file 1 [file insects-14-00464-s001.zip › insects-2307428_Supplementary/insects-2307428_Supplementary Table.xlsx]

## Sheet: Table S1a
Table S1a, peptides identified both in infected and uninfected larvae; S1b, peptides identified in larvae infected with E. coli or M. flavus; S1c, peptide identified exclusively in larvae infected with E. coli; S1d, peptides identified exclusively in larvae infected with M. flavus. The table reports exper-imental m/z value of the peptide, experimental mr value, mascot score, the sequence of ident…
Peptide_exp_m/z	Peptide_exp_mr	Peptide_score	Peptide_sequence	Contig	Sequence	N° Frame
646.816	1291.62	58.65	CQTQITGDELK	C2976	ASNLVVVFQVVKEFFKKSSVSIIISLFTMNLKFTIIFAMLIICAIAADSCRRHGDSCNSDAECCGSVKCNRFAKKCQTQITGDELKAQREKIFNHGNKQ	1
710.864	1419.71	65.24	KCQTQITGDELK
824.416	1646.82	83.1	CQTQITGDELKAQR
576.295	1150.58	69	ATCDLLSPFK	C2603	QYEEDGPEYARELPIEEEELPSQVVEQHHQAKRATCDLLSPFKVGHAACVLDGFAMG	3
576.295	1150.58	69	ATCDLLSPFK	C2614	NLKVKMRSILVLGLIVAAFAVYTSAQPYQLQYEEDGPGYAMELPIEEEGLPSQVVEQHYRAKRATCDLLSPFKVGHAACALHCIAMGRRGGWCDGRAVCNCRR	2
576.295	1150.58	69	ATCDLLSPFK	C8056	RTYKMRVTVCLFSVVALFAMVHCQPFQLETEGDQQLEPVVAEVDDVVDLVAIPEHTREKRATCDLLSPFKVGHAACAAHCIARGKRGGWCDKRAVCNCRK	3
697.338	1392.66	72	VGHAACAAHCIAR
1214.58	2427.14	23.63	LSCLFENQAVSAIACGTSCIAR	C48404	KMKFLFICAVLAVITIQALGYPKYPEISDKDGSLETVRYKRLSCLFENQAVSAIACGTSCIARKGKRGGYCSNGICRCV	3
306.634	611.254	28.04	GGYCR	C10298	FEFKMKFTILFAVFLAICSTVFAMPNDIQGLEDAEDTGIYAVGEL SRIKRLSCLFENQAVSAIACGSSCIARKGRRGGYCRNGVCVCTDN	3
384.685	767.356	19.61	RGGYCR
1207.58	2413.14	151	LSCLFENQAVSAIACGSSCIAR
848.086	2541.24	52	LSCLFENQAVSAIACGSSCIARK
306.634	611.254	28.04	GGYCR	C10299	FDFKMKFTINFAVFLAICSTVFAMPNHIQGLEDAEDTGIYAVGEL SRIKRLSCLFENQAVSAIACGSSCIARKGRRGGYCRNGVCVCTDN	2
384.685	767.356	19.61	RGGYCR
1207.58	2413.14	151	LSCLFENQAVSAIACGSSCIAR
848.086	2541.24	52	LSCLFENQAVSAIACGSSCIARK
690.766	1379.52	64.17	ASACQMSCMYR	C37273	QTFESERFKMKLVIFLGAFVVISCAVVSATPDVHLEGLEPLENAESLDNLGIGELERPKRVSCWFENENIKASACQMSCMYRKGRRGGMCVNGVCTCSPN	3
713.333	1424.65	63.32	VSCWFENENIK
754.815	1507.62	28.42	ASACQMSCMYRK
660.303	1318.59	65.95	ATACAFSCIYR	C4227	TNFKAHILSCKMKLIIVLGVLAAVCCATTFARPEYLELKGLEQLENAEASSNVEVGELVRHKRLSCWFENEDIKATACAFSCIYRKGRRGGRCENGICRCTPN	3
720.833	1439.65	40.22	LSCWFENEDIK
483.235	1446.68	14.02	ATACAFSCIYRK
540.277	1078.54	64.82	ATCDLLSATK	C158	SKLLFTPHQFRNLNLSKMRFLLFATLLAAVFLFVYADPILRLPENGEDLGDIPVHHRARRATCDLLSATKVKSTACAAHCLLKGHKGGYCNSKLVCVCR	2
616.305	1230.6	48.48	STACAAHCLLK
578.77	1155.52	41.59	SGFCTGLVCR	C14848	KMFCKIRRYFLILIILSIGLQQIKEVSAKESSDPDSALYSDIHPR FRRQLPCDYLSGLGFGEDACNTDCIAKGHKSGFCTGLVCRCRTL	3
1344.09	2686.16	46.92	QLPCDYLSGLGFGEDACNTDCIAK
578.77	1155.52	41.59	SGFCTGLVCR	C14849	KMFCKICRYFLILIILSIGLQQIKEVSAKESSDPESALYSDIHPR FRRQLPCDYLSGLGFGEDACNTDCIAKGHKSGFCTGLVCRCRTL	3
1344.09	2686.16	46.92	QLPCDYLSGLGFGEDACNTDCIAK
407.706	813.398	11.29	HSLCAAR	C722	QTRKMRFLLFGIVFTAVFLSVFAERYQLLPNGSEKLYPDPPRPVR SPRGSVSCGGFLHGVVKHSLCAARCIQTGNAGGWCDDNLVCHCR	3
702.363	1402.71	76.91	GSVSCGGFLHGVVK	C722
793.849	1585.68	57.2	GGYCNSNLICICR	C8495	SSGIETYPYPTKMRFLLFAALFGAVFFFVHPDPILRLPEKAEDLPEQIANIPLHHRARRATCDLISGTKIENVACAAHCIAMGHKGGYCNSNLICICR	3
576.742	1151.47	45.75	GGWCSNGVCR	C2636	KEASSELRTSIDTELSINTVSPFNNKSNLTKMKLTLVLVVFAVICSMALARPENLENVEDSGVVELVRHKRLSCLFENQAVSAIACGASCITRKGKRGGWCSNGVCRCTPN	2
810.059	2427.16	16	LSCLFENQAVSAIACGASCITR
498.741	995.468	17.83	RGGYCVER	C17483	FIHFFIKMATQMFLVLVLLVATFMVVNSSPVGENNGNNNLPVDRLESKPSLRVINLREKRATCTNWNCRTQCIARGKRGGYCVERNICKCTS	2
652.289	1302.56	53.98	ATACAMSCIYR	C25	NFKAQMLSCKMKLIIVLGVLAAVCCATTFARPEYLELEGLEQLENAEPSSNVEVRELVRHKRLSCWFENEDIKATACAMSCIYRKGRKGGRCENGICRCTPN	3
720.833	1439.65	40.22	LSCWFENEDIK
	1155.52	41.59	SGFCTGLVCR	C37	SCYCFKYKMFCKICRYFLILIILSIGLQQINEVSAKQSSDPESALYSDIHPRFRRQLPCDYLSGLGFGEDACNTDCIAKGHKSGFCTGLVCRCRTL	2
1344.09	2686.16	46.92	QLPCDYLSGLGFGEDACNTDCIAK
793.849	1585.68	57.2	GGYCNSNLICICR	C29	KVHLSLPQISSGIETYPYPNKMRLLLFAVLFSAVFFFVYPDPILHLPEKVEDLPGQVANIPVHHRARRTTCDLISGTKIENIACAAHCIAMGHKGGYCNSNLICICR	1
576.742	1151.47	45.75	GGWCSNGVCR	C26	RLFYIKMKIAIVLAIFAVICSMAFARPEGLEDVEDSEVVELVRHK RLSCLFENQAISAIACGASCITRKGRRGGWCSNGVCRCTPN	2
814.731	2441.17	28	LSCLFENQAISAIACGASCITR

## Sheet: Table 1Sb
Peptide_exp_m/z	Peptide_exp_mr	Peptide_score	Peptide_sequence	Contig	Sequence	N° Frame
522.789	1043.56	47.25	AQCIILGNR	C1400	IEKVLQLNTFPYQKHFSHFLIKMNKLAFQALVLLIVILTLADCSSVEENNHQSLEHPKGEPSLKIINLRQKRFTCSNLGCKAQCIILGNRSGGCNRLGVCQCN	3
543.743	1085.47	52.73	FTCSNLGCK
822.712	2465.12	20.53	LTCLFDDHPLASYACGPNCVR	C16162	VLFRSANFNLIGTEITFISYKMKLTLFLAIFATISSMILAMPENWENLEGTGVAEIVRHKRLTCLFDDHPLASYACGPNCVRVKGKRGGYCLNGVCRCIPE	1
1222.08	2442.15	80.69	LSCLFENEAISALACGASCITR	C28084	ATTRHGEYSIQIKMKFALLFAVFAVICSMALARPDNIEYLEDSQVAELVRHKRLSCLFENEAISALACGASCITRKGRRGGWCSNGVCHCTPN	2
644.304	1286.59	52.87	SSLDANAYYQR	C40689	LIKSTKSSSMLFKVLIIFGVVSAGLTFSLPQNNIADDDFQEVQRYSSRIIDAGSQFLIRGEDLDDILEPREEEGLPEDVIRARRSPQDGRRGSASVTVNNESRRGTDVRADLNARLWEGNNRRSSLDANAYYQRHFGGPMGTGRPDAGVGLNFRHRF	2
644.304	1286.59	52.87	SSLDANAYYQR	C40690	SLIESTKSSSMLFKVLIIFGVVSAGLTFSLPQNNIADDDFQEVQRYSSRIIDPGSQFLIRGEDLDDIFEPREEEGLPEDVIRARRSPQDGRRGSASVTVNNESRRGTDVRADLNARLWEGNNRRSSLDANAYYQRHFGGPMGTGRPDAGVGLNFRHRF	1	att
614.79	1227.57	29.47	TGATGTYCGNVK	C9286	MAKLVYILAVLIVVVALVEAQCPLSSKVTTCSPKCVENNDCSTLGGKCCPNICNAKSCVLPNQFGGNNDKYDRGKTGATGTYCGNVKCNVSEKCQMDRTTKRMMCVRS	3	salivary

## Sheet: Table S1c
Peptide_exp_m/z	Peptide_exp_mr	Peptide_score	Peptide_sequence	Contig	Sequence	N° Frame
576.742	1151.47	34	GGWCSNGVCR	C4627	GVVELTRHKRLSCMFENEAISALACGASCITRKGKRGGWCSNGVCRCTPN	2

## Sheet: Table 1Sd
Peptide_exp_m/z	Peptide_exp_mr	Peptide_score	Peptide_sequence	Contig	Sequnece	N° Frame
423.761	845.508	36.32	VFKPVEK	C2056	GWWKRVFKPVEKLGQRVRDAGIQGLEIAQQGANVLATVRGGPPQQV	3
501.813	1001.61	10.3	RVFKPVEK
423.761	845.508	36.32	VFKPVEK	C2057	NRRQFLAHKTNKMNFTKLFVVFTILIVAFAGQSEAGWWKRVFKPVEKLGQRVRDAGIQGLQIAQQGANVLATVRGGPPEQG	1
501.813	1001.61	10.3	RVFKPVEK
423.761	845.508	36.32	VFKPVEK	C5442	DYQNIYETNMNFAKLFVVFAIVLVAFSGQSEAGWWKRVFKPVEKLGQRVRDAGIQGLEIAQQGANVLATARGGPPQQG	1
501.813	1001.61	10.3	RVFKPVEK
423.761	845.508	36.32	VFKPVEK	C7259	LSVSLVLAFYKSCWIERNQHQFSILLAIVAFKQTNNQNTFKVKMNFTKLFVVFAVVLVAFAGQSEAGWWKRVFKPVEKFGQRVRDAGVQGIAIAQQGANVLATARGGPPQQG	2
501.813	1001.61	10.3	RVFKPVEK
403.706	805.398	16	LVCVCR	C141	LTTLFFFFFLFVYADPVLRLPEKVEDLPAQVEDIPAHHRARRATCDLLSAANVNSTVCAAHCLLLGHSGGYCNSKLVCVCR	1
403.706	805.398	16	LVCVCR	C881	MRGSDWSSDVCSSDFPNLTKMRFLLLTTLFVAAFFFVYADPVLRLPEKVEDLPAHVKDIPVHHRARRATCDLLSAANVNSTVCAAHCLLLGHSGGYCNSKLVCVCR	2
